# Supplementary material for: Artificial Intelligence in Acute Ischemic Stroke Subtypes According to Toast Classification: A Comprehensive Narrative Review
Source: Biomedicines. 2023 Apr 10;11(4):1138. doi: 10.3390/biomedicines11041138 (PMC10135701; doi:10.3390/biomedicines11041138)
Supplement: Supplementary file 1 [file biomedicines-11-01138-s001.zip]

Archive with 1 entries (1 files):
- biomedicines-2280597-supplementary.pdf
